# Supplementary material for: Communicating Personal Melanoma Polygenic Risk Information: Participants’ Experiences of Genetic Counseling in a Community-Based Study
Source: J Pers Med. 2022 Sep 26;12(10):1581. doi: 10.3390/jpm12101581 (PMC9605561; doi:10.3390/jpm12101581)
Supplement: Supplementary file 1 [file jpm-12-01581-s001.zip]

Archive with 1 entries (1 files):
- jpm-1915513-supplementary.pdf
